# Supplementary material for: Functional Analysis of Kinases and Transcription Factors in Saccharomyces cerevisiae Using an Integrated Overexpression Library
Source: G3 (Bethesda). 2017 Jan 22;7(3):911–21. doi: 10.1534/g3.116.038471 (PMC5345721; doi:10.1534/g3.116.038471)
Supplement: Supplementary file 3 [file 911FileS1.xlsx]

## Sheet: Table S1_Kinase list
Table S1. Overexpression Alleles of Kinases and Associated Fitness and Morphology Defects
TYPE	ORF	Gene	Orientation of FLAG tag (N- or C-termini)	source of ORF	OE Fitness in YPG	Morphology defect score	Protein level	Mobility shift
KINASE/TF	YPL203W	TPK2	C	Gelperin DM et al 2006	0.0682307	3	M	0
CYCLINS	YDL155W	CLB3	C	Breitkreutz A et al 2010	0.0842691	7	M	0
KINASE/TF	YJL164C	TPK1	C	Breitkreutz A et al 2010	0.0936984	4	H	0
KINASE	YCR073C	SSK22	C	Gelperin DM et al 2006	0.120512	0	M	0
KINASE	YBR059C	AKL1	C	Gelperin DM et al 2006	0.138692	1	H	0
KINASE	YOL045W	PSK2	C	Breitkreutz A et al 2010	0.140758	0	H	0
CYCLINS	YGR109C	CLB6	C	Breitkreutz A et al 2010	0.174234	8	L	0
KINASE	YJL187C	SWE1	C	Gelperin DM et al 2006	0.210766	6	M	0
CYCLINS	YPR119W	CLB2	C	Breitkreutz A et al 2010	0.21575	6	L	0
KINASE	YJR066W	TOR1	C	Breitkreutz A et al 2010	0.235173	0	M	0
KINASE	YNL298W	CLA4	C	Gelperin DM et al 2006	0.237531	3	H	0
KINASE	YDR507C	GIN4	C	Gelperin DM et al 2006	0.287935	5	M	0
KINASE	YOR233W	KIN4	C	Gelperin DM et al 2006	0.291215	6	M	0
KINASE	YKL166C	TPK3	C	Gelperin DM et al 2006	0.298037	1	M	Y
KINASE	YKL203C	TOR2	C	Breitkreutz A et al 2010	0.29973	0	M	0
KINASE	YLR096W	KIN2	C	Gelperin DM et al 2006	0.315834	4	L	0
KINASE	YNL020C	ARK1	C	Gelperin DM et al 2006	0.335638	4	H	0
KINASE	YIL095W	PRK1	C	Gelperin DM et al 2006	0.372915	0	M	0
KINASE	YDL028C	MPS1	C	Breitkreutz A et al 2010	0.444509	0	L	0
KINASE	YAL017W	PSK1	C	Breitkreutz A et al 2010	0.463655	0	M	0
KINASE	YDR122W	KIN1	C	Gelperin DM et al 2006	0.467503	0	M	0
KINASE	YGL180W	ATG1	C	Gelperin DM et al 2006	0.570631	0	H	0
KINASE	YNR031C	SSK2	C	Gelperin DM et al 2006	0.594668	0	H	0
KINASE	YMR001C	CDC5	C	Breitkreutz A et al 2010	0.605213	3	M	0
KINASE	YHR082C	KSP1	C	Gelperin DM et al 2006	0.626585	0	M	0
KINASE	YPL204W	HRR25	C	Gelperin DM et al 2006	0.66554	0	M	0
CYCLINS	YPL256C	CLN2	C	Breitkreutz A et al 2010	0.769622	0	M	0
KINASE	YKL171W		C	Gelperin DM et al 2006	0.781754	0	M	0
KINASE	YNL183C	NPR1	C	Breitkreutz A et al 2010	0.796674	0	H	0
KINASE	YMR139W	RIM11	C	Gelperin DM et al 2006	0.801295	0	H	Y
KINASE	YJL057C	IKS1	C	Breitkreutz A et al 2010	0.805746	0	H	0
KINASE	YDL214C	PRR2	C	Gelperin DM et al 2006	0.8156	0	M	0
KINASE	YCR091W	KIN82	C	Breitkreutz A et al 2010	0.824993	0	H	0
KINASE	YOL113W	SKM1	C	Gelperin DM et al 2006	0.844567	0	M	0
KINASE	YGL083W	SCY1	C	Breitkreutz A et al 2010	0.850011	0	H	0
KINASE	YJL128C	PBS2	C	Gelperin DM et al 2006	0.8592	0	H	0
KINASE	YPL026C	SKS1	C	Breitkreutz A et al 2010	0.865997	0	M	0
KINASE	YHL007C	STE20	C	Gelperin DM et al 2006	0.868329	0	H	Y
KINASE	YKL048C	ELM1	C	Breitkreutz A et al 2010	0.868719	0	H	0
CYCLINS	YLR210W	CLB4	C	Breitkreutz A et al 2010	0.872639	0	M	0
KINASE	YER129W	SAK1	C	Gelperin DM et al 2006	0.878319	0	M	0
KINASE	YNL154C	YCK2	C	Breitkreutz A et al 2010	0.880719	0	H	0
CYCLINS	YOL001W	PHO80	C	Breitkreutz A et al 2010	0.883401	0	H	0
KINASE	YLR248W	RCK2	C	Breitkreutz A et al 2010	0.884613	0	H	0
KINASE	YPL140C	MKK2	C	Breitkreutz A et al 2010	0.891408	4	H	0
CYCLINS	YAL040C	CLN3	C	Breitkreutz A et al 2010	0.892917	0	M	0
CYCLINS	YMR199W	CLN1	C	Breitkreutz A et al 2010	0.892917	0	M	0
KINASE	YBL009W	ALK2	C	Breitkreutz A et al 2010	0.897336	0	L	0
KINASE	YIL147C	SLN1	C	Breitkreutz A et al 2010	0.898309	0	M	0
KINASE	YDL025C		C	Breitkreutz A et al 2011	0.90068	0	H	0
KINASE	YPR161C	SGV1	C	Gelperin DM et al 2006	0.90236	0	M	0
CYCLINS	YPR120C	CLB5	C	Breitkreutz A et al 2010	0.907441	0	L	0
KINASE	YJL141C	YAK1	C	Gelperin DM et al 2006	0.908009	0	H	0
KINASE	YER123W	YCK3	C	Gelperin DM et al 2006	0.908009	0	M	0
KINASE/TF	YDR477W	SNF1	C	Gelperin DM et al 2006	0.914161	0	H	0
CYCLINS	YHR071W	PCL5	C	Breitkreutz A et al 2010	0.915314	0	L	0
CYCLINS	YER059W	PCL6	C	Breitkreutz A et al 2010	0.918357	0	M	Y
KINASE	YOL100W	PKH2	C	Gelperin DM et al 2006	0.919521	0	H	0
KINASE	YDR247W	VHS1	C	Breitkreutz A et al 2010	0.920104	0	H	0
CYCLINS	YGL134W	PCL10	C	Breitkreutz A et al 2010	0.923325	0	M	Y
KINASE	YNL307C	MCK1	C	Gelperin DM et al 2006	0.924061	5	H	0
KINASE	YGL158W	RCK1	C	Gelperin DM et al 2006	0.924797	3	M	0
KINASE	YDL235C	YPD1	C	Breitkreutz A et al 2010	0.924797	0	H	0
KINASE	YBR028C		C	Breitkreutz A et al 2011	0.929687	0	H	0
KINASE	YKL161C	MLP1	C	Gelperin DM et al 2006	0.933727	0	H	0
KINASE	YJL165C	HAL5	C	Gelperin DM et al 2006	0.935382	0	L	0
KINASE/TF	YLR113W	HOG1	C	Gelperin DM et al 2006	0.938864	0	H	0
KINASE	YCR008W	SAT4	C	Gelperin DM et al 2006	0.941606	0	M	0
KINASE	YNL207W	RIO2	C	Gelperin DM et al 2006	0.948068	0	H	0
CYCLINS	YIL050W	PCL7	C	Breitkreutz A et al 2010	0.948999	0	M	0
KINASE	YIL035C	CKA1	C	Breitkreutz A et al 2010	0.950865	0	H	0
KINASE	YOR061W	CKA2	C	Gelperin DM et al 2006	0.952269	0	H	0
KINASE	YHR102W	KIC1	C	Breitkreutz A et al 2010	0.952738	0	H	0
KINASE	YFL033C	RIM15	C	Breitkreutz A et al 2010	0.953521	0	M	0
KINASE	YPR111W	DBF20	C	Gelperin DM et al 2006	0.954462	0	H	0
KINASE	YJR059W	PTK2	C	Gelperin DM et al 2006	0.954777	0	H	0
KINASE	YGL179C	TOS3	C	Gelperin DM et al 2006	0.956035	0	M	0
KINASE	YBR274W	CHK1	C	Gelperin DM et al 2006	0.957455	0	M	0
KINASE	YNL161W	CBK1	C	Breitkreutz A et al 2010	0.957929	0	H	0
KINASE/TF	YPR054W	SMK1	C	Gelperin DM et al 2006	0.960851	0	M	0
KINASE	YBR160W	CDC28	C	Gelperin DM et al 2006	0.961262	0	H	0
KINASE	YAR018C	KIN3	C	Gelperin DM et al 2006	0.961581	0	M	0
KINASE	YPL141C	FRK1	C	Gelperin DM et al 2006	0.96174	4	L	0
KINASE	YOR351C	MEK1	C	Breitkreutz A et al 2010	0.962059	0	H	0
KINASE	YHR205W	SCH9	C	Gelperin DM et al 2006	0.962538	0	H	0
CYCLINS	YJL006C	CTK2	C	Breitkreutz A et al 2010	0.963177	0	M	0
KINASE	YGR262C	BUD32	C	Gelperin DM et al 2006	0.963337	0	H	0
KINASE	YOR231W	MKK1	C	Gelperin DM et al 2006	0.963337	0	M	Y
KINASE	YHR030C	SLT2	C	Gelperin DM et al 2006	0.963337	0	H	0
KINASE	YPL150W		C	Gelperin DM et al 2007	0.96703	0	M	Y
KINASE	YBL105C	PKC1	C	Breitkreutz A et al 2010	0.970751	0	H	0
KINASE	YPR106W	ISR1	C	Gelperin DM et al 2006	0.971238	0	L	0
KINASE	YNR047W		C	Gelperin DM et al 2007	0.974337	0	H	Y
KINASE	YPL209C	IPL1	C	Gelperin DM et al 2006	0.97828	0	M	0
KINASE	YDR283C	GCN2	C	Gelperin DM et al 2006	0.978775	0	M	0
KINASE	YKL168C	KKQ8	C	Breitkreutz A et al 2010	0.979601	0	H	0
KINASE	YBL016W	FUS3	C	Gelperin DM et al 2006	0.981424	0	M	0
CYCLINS	YDL179W	PCL9	C	Breitkreutz A et al 2010	0.982088	0	M	0
KINASE	YKL139W	CTK1	C	Breitkreutz A et al 2010	0.982587	0	M	0
KINASE	YHR135C	YCK1	C	Gelperin DM et al 2006	0.983087	0	0	0
KINASE	YGR188C	BUB1	C	Breitkreutz A et al 2010	0.985759	0	L	Y
KINASE	YOL016C	CMK2	C	Breitkreutz A et al 2010	0.986765	0	H	0
KINASE	YKL126W	YPK1	C	Gelperin DM et al 2006	0.986933	0	H	0
KINASE	YPL031C	PHO85	C	Breitkreutz A et al 2010	0.987605	0	H	0
KINASE	YDL017W	CDC7	C	Breitkreutz A et al 2010	0.988109	0	H	0
KINASE	YJL095W	BCK1	C	Breitkreutz A et al 2010	0.988446	0	H	0
CYCLINS	YGL215W	CLG1	C	Breitkreutz A et al 2010	0.990302	0	M	0
KINASE	YMR104C	YPK2	C	Gelperin DM et al 2006	0.991995	0	H	0
KINASE	YHR079C	IRE1	C	Gelperin DM et al 2006	0.992334	0	H	0
KINASE	YFL029C	CAK1	C	Gelperin DM et al 2006	0.992504	0	M	0
KINASE	YDR466W	PKH3	C	Gelperin DM et al 2006	0.994034	0	H	0
KINASE	YIL042C	PKP1	C	Breitkreutz A et al 2010	0.997623	0	H	0
KINASE	YGR092W	DBF2	C	Gelperin DM et al 2006	0.997623	0	M	Y
KINASE/TF	YGR040W	KSS1	C	Gelperin DM et al 2006	0.999665	0	M	0
CYCLINS	YDL127W	PCL2	C	Breitkreutz A et al 2010	1.00907	0	M	0
KINASE	YBR097W	VPS15	C	Breitkreutz A et al 2010	1.00978	0	L	0
KINASE	YMR216C	SKY1	C	Gelperin DM et al 2006	1.01083	0	H	0
KINASE	YPL042C	SSN3	C	Gelperin DM et al 2006	1.01101	0	M	0
KINASE	YFR014C	CMK1	C	Gelperin DM et al 2006	1.01154	0	H	0
KINASE	YDL159W	STE7	C	Breitkreutz A et al 2010	1.01366	0	H	0
CYCLINS	YNL025C	SSN8	C	Breitkreutz A et al 2010	1.01614	0	M	0
KINASE	YCL024W	KCC4	C	Breitkreutz A et al 2010	1.01882	0	H	0
KINASE	YMR291W		C	Gelperin DM et al 2006	1.01936	0	H	Y
KINASE	YDR490C	PKH1	C	Breitkreutz A et al 2010	1.02007	0	H	0
KINASE	YKL116C	PRR1	C	Gelperin DM et al 2006	1.02043	0	H	0
KINASE	YOR119C	RIO1	C	Gelperin DM et al 2006	1.03426	0	H	0
KINASE	YDR523C	SPS1	C	Gelperin DM et al 2006	1.03573	0	H	0
KINASE	YDL108W	KIN28	C	Gelperin DM et al 2006	1.04075	0	H	0
KINASE	YOL128C	YGK3	C	Breitkreutz A et al 2010	1.0477	0	M	0
* Kinase/Cyclins not included in this library: DUN1, IME2, KNS1, MRK1, PTK1, ENV7, CDC15, ALK1, HRK1, STE11, TEL1, PKP2, RAD53, MEC1, HSL1, FMP48, CLB1, PCL1, PCL8, CCL1

## Sheet: Table S2_TF list
Table S2.Overexpression Alleles of Transcription Factors and Associated Fitness and Morphology Defects
TYPE	ORF	Gene	Defined as a TF in YeTFaSCo	Defined as a TF in Badis G. et al.	Orientation of FLAG tag (N- or C-termini)	Source of ORF	OE Fitness in YPG	Morphology defect Score	Protein level	mobility shift
TF	YER040W	GLN3	Y	Y	C	Gelperin DM et al 2006	0.0602745	2	M	0
Chromatin-associated/kinase	YPL203W	TPK2	N	N	C	Gelperin DM et al 2006	0.0682307	3	M	0
Chromatin-associated/kinase	YJL164C	TPK1	N	N	C	Breitkreutz A et al 2010	0.0936984	4	ND	0
TF	YNL167C	SKO1	Y	Y	C	Gelperin DM et al 2006	0.0976173	5	M	0
TF	YGR249W	MGA1	Y	Y	C	Gelperin DM et al 2006	0.106294	5	M	0
TF	YHR084W	STE12	Y	Y	C	Gelperin DM et al 2006	0.172109	2	H	0
TF	YNL068C	FKH2	Y	Y	C	Gelperin DM et al 2006	0.179353	9	H	0
TF	YIL131C	FKH1	Y	Y	C	Gelperin DM et al 2006	0.201544	5	H	0
TF	YLR013W	GAT3	Y	Y	C	Gelperin DM et al 2006	0.203945	2	L	0
TF	YOR032C	HMS1	Y	Y	C	Gelperin DM et al 2006	0.209348	3	H	0
TF	YLR228C	ECM22	Y	Y	N	Hu Y et al 2007	0.217622	3	H	0
TF	YHR206W	SKN7	Y	Y	C	Gelperin DM et al 2006	0.237098	2	H	0
TF	YBL103C	RTG3	Y	Y	C	Gelperin DM et al 2006	0.24877	5	L	0
TF	YPL021W	ECM23	Y	Y	C	Gelperin DM et al 2006	0.253289	3	L	0
TF	YER169W	RPH1	Y	Y	C	Gelperin DM et al 2006	0.263879	0	H	0
TF	YPR065W	ROX1	Y	Y	C	Gelperin DM et al 2006	0.26675	6	H	0
TF	YPR008W	HAA1	Y	Y	C	Gelperin DM et al 2006	0.268192	1	H	0
TF	YPR052C	NHP6A	Y	Y	C	Gelperin DM et al 2006	0.274716	0	L	0
TF	YLR375W	STP3	Y	Y	C	Gelperin DM et al 2006	0.283056	0	M	0
TF	YDR096W	GIS1	Y	Y	N	Hu Y et al 2007	0.28379	0	H	0
TF	YOR140W	SFL1	Y	Y	C	Gelperin DM et al 2006	0.294971	2	H	0
TF	YKL112W	ABF1	Y	Y	C	Gelperin DM et al 2006	0.298711	0	H	0
TF	YML027W	YOX1	Y	Y	C	Gelperin DM et al 2006	0.298928	7	H	0
TF	YMR016C	SOK2	Y	Y	C	Gelperin DM et al 2006	0.298946	4	H	0
TF	YPR104C	FHL1	Y	Y	N	Hu Y et al 2007	0.308048	4	M	0
TF	YNL216W	RAP1	Y	Y	C	Gelperin DM et al 2006	0.321095	0	H	0
TF	YDR207C	UME6	Y	Y	C	Gelperin DM et al 2006	0.323018	0	H	0
TF	YOR113W	AZF1	Y	Y	C	Gelperin DM et al 2006	0.336205	0	H	0
TF	YOL116W	MSN1	Y	N	N	Hu Y et al 2007	0.355516	0	H	0
TF	YPL089C	RLM1	Y	Y	C	Gelperin DM et al 2006	0.359214	0	H	0
TF	YKL043W	PHD1	Y	Y	C	Gelperin DM et al 2006	0.36468	3	H	0
TF	YML113W	DAT1	Y	N	C	Gelperin DM et al 2006	0.367853	0	H	0
TF	YDR303C	RSC3	Y	Y	C	Gelperin DM et al 2006	0.395819	0	H	0
TF	YML051W	GAL80	Y	N	C	Gelperin DM et al 2006	0.404177	0	L	0
TF	YDR174W	HMO1	Y	Y	C	Gelperin DM et al 2006	0.413416	0	H	Y
TF	YPL230W	USV1	Y	Y	C	Gelperin DM et al 2006	0.420052	0	H	0
TF	YPL202C	AFT2	Y	Y	C	Gelperin DM et al 2006	0.434364	0	H	Y
TF	YLR403W	SFP1	Y	Y	C	Gelperin DM et al 2006	0.436311	0	H	0
TF	YER164W	CHD1	N	Y	C	Gelperin DM et al 2006	0.441634	0	H	0
TF	YPL128C	TBF1	Y	Y	C	Gelperin DM et al 2006	0.442853	0	H	0
TF	YPR013C	YPR013C	Y	Y	C	Gelperin DM et al 2006	0.443958	2	H	0
TF	YMR043W	MCM1	Y	Y	C	Gelperin DM et al 2006	0.462822	0	H	0
TF	YGL071W	AFT1	Y	Y	N	Hu Y et al 2007	0.471241	0	H	0
TF	YCR096C	HMRA2	Y	Y	C	Gelperin DM et al 2006	0.476043	0	ND	0
TF	YBR049C	REB1	Y	Y	C	Gelperin DM et al 2006	0.486391	0	M	0
TF	YDR310C	SUM1	Y	Y	C	Gelperin DM et al 2006	0.499782	0	H	0
TF	YGL073W	HSF1	Y	Y	C	Gelperin DM et al 2006	0.506517	3	H	0
TF	YPL177C	CUP9	Y	Y	C	Gelperin DM et al 2006	0.534923	0	M	0
TF	YJL110C	GZF3	Y	Y	C	Gelperin DM et al 2006	0.535865	0	H	0
TF	YMR182C	RGM1	Y	Y	C	Gelperin DM et al 2006	0.56758	0	H	0
TF	YOR172W	YRM1	Y	Y	C	Gelperin DM et al 2006	0.621474	0	H	0
TF	YOR344C	TYE7	Y	Y	C	Gelperin DM et al 2006	0.628375	1	L	0
TF	YDR216W	ADR1	Y	Y	C	Gelperin DM et al 2006	0.630887	0	H	0
TF	YIL101C	XBP1	Y	Y	C	Gelperin DM et al 2006	0.645104	1	H	0
TF	YGL096W	TOS8	Y	Y	C	Gelperin DM et al 2006	0.648737	0	M	0
TF	YML081W	TDA9	Y	Y	C	Gelperin DM et al 2006	0.669768	0	M	0
TF	YGL254W	FZF1	Y	Y	C	Gelperin DM et al 2006	0.676491	0	H	0
TF	YNL103W	MET4	Y	Y	C	Gelperin DM et al 2006	0.677034	0	M	0
TF	YLR014C	PPR1	Y	Y	C	Gelperin DM et al 2006	0.677337	0	H	0
TF	YMR072W	ABF2	Y	Y	C	Gelperin DM et al 2006	0.682583	0	H	0
TF	YNL314W	DAL82	Y	Y	C	Gelperin DM et al 2006	0.683895	0	H	0
Chromatin-associated	YOL034W	SMC5	N	N	C	Gelperin DM et al 2006	0.697391	1	H	0
TF	YDL048C	STP4	Y	Y	C	Gelperin DM et al 2006	0.705767	0	L	0
TF	YOR028C	CIN5	Y	Y	C	Gelperin DM et al 2006	0.712199	0	H	0
TF	YGL162W	SUT1	Y	Y	C	Gelperin DM et al 2006	0.712244	0	M	0
TF	YDR253C	MET32	Y	Y	C	Gelperin DM et al 2006	0.719439	0	H	0
TF	YBL054W	TOD6	Y	Y	C	Gelperin DM et al 2006	0.727355	0	H	0
TF	YHR006W	STP2	Y	Y	C	Gelperin DM et al 2006	0.737935	0	H	0
TF	YDR463W	STP1	Y	Y	C	Gelperin DM et al 2006	0.743069	0	L	0
TF	YGL013C	PDR1	Y	Y	C	Gelperin DM et al 2006	0.743133	0	H	0
TF	YPL248C	GAL4	Y	Y	C	Gelperin DM et al 2006	0.744705	1	M	0
TF	YKR099W	BAS1	Y	Y	C	Gelperin DM et al 2006	0.747237	2	H	0
TF	YER068W	MOT2	Y	Y	C	Gelperin DM et al 2006	0.749643	0	H	Y
TF	YKL038W	RGT1	Y	Y	C	Gelperin DM et al 2006	0.750107	0	H	0
TF	YER111C	SWI4	Y	Y	C	Gelperin DM et al 2006	0.750293	0	M	0
TF	YKR034W	DAL80	Y	Y	C	Gelperin DM et al 2006	0.759805	0	H	Y
TF	YDR520C	URC2	Y	Y	N	Hu Y et al 2007	0.761717	0	H	0
TF	YDR034C	LYS14	Y	Y	C	Gelperin DM et al 2006	0.762677	0	H	0
TF	YKL020C	SPT23	Y	Y	C	Gelperin DM et al 2006	0.763489	0	M	0
TF	YML099C	ARG81	Y	Y	C	Gelperin DM et al 2006	0.770424	0	L	0
TF	YDR146C	SWI5	Y	Y	C	Gelperin DM et al 2006	0.771507	0	M	0
TF	YMR179W	SPT21	N	Y	C	Gelperin DM et al 2006	0.771826	0	M	0
Chromatin-associated	YOR116C	RPO31	N	N	C	Gelperin DM et al 2006	0.788096	0	H	0
TF	YFL031W	HAC1	Y	Y	N	Hu Y et al 2007	0.788698	0	L	0
TF	YNL227C	JJJ1	N	Y	C	Gelperin DM et al 2006	0.79519	0	H	0
TF	YIL036W	CST6	Y	Y	C	Gelperin DM et al 2006	0.796915	0	H	0
TF	YIR017C	MET28	Y	Y	N	Hu Y et al 2007	0.798281	0	L	0
TF	YOR372C	NDD1	Y	N	C	Gelperin DM et al 2006	0.805183	0	L	0
Chromatin-associated	YGL238W	CSE1	N	N	N	Hu Y et al 2007	0.81105	0	M	0
TF	YML007W	YAP1	Y	Y	C	Gelperin DM et al 2006	0.814388	0	M	0
TF	YPR015C	YPR015C	Y	Y	C	Gelperin DM et al 2006	0.819707	0	M	0
TF	YOL089C	HAL9	Y	Y	C	Gelperin DM et al 2006	0.826059	0	H	0
TF	YCR033W	SNT1	N	Y	N	Hu Y et al 2007	0.826495	0	M	0
TF	YGR044C	RME1	Y	Y	C	Gelperin DM et al 2006	0.834486	0	M	Y
TF	YGR067C	YGR067C	Y	Y	C	Gelperin DM et al 2006	0.834771	0	H	0
TF	YFR034C	PHO4	Y	Y	C	Gelperin DM et al 2006	0.834832	0	H	0
TF	YLR451W	LEU3	Y	Y	N	Hu Y et al 2007	0.837715	0	H	0
TF	YBL005W	PDR3	Y	Y	C	Gelperin DM et al 2006	0.839835	0	H	0
TF	YOR290C	SNF2	N	Y	C	Gelperin DM et al 2006	0.845914	0	H	0
TF	YJL089W	SIP4	Y	Y	C	Gelperin DM et al 2006	0.845952	0	H	0
TF	YDR423C	CAD1	Y	Y	C	Gelperin DM et al 2006	0.85055	0	H	0
TF	YER088C	DOT6	Y	Y	C	Gelperin DM et al 2006	0.852466	0	H	0
TF	YMR075W	RCO1	Y	N	C	Gelperin DM et al 2006	0.853615	0	H	0
TF	YER184C	TOG1	Y	Y	C	Gelperin DM et al 2006	0.854995	0	H	0
TF	YCR065W	HCM1	Y	Y	C	Gelperin DM et al 2006	0.855478	0	H	0
TF	YBL008W	HIR1	Y	N	C	Gelperin DM et al 2006	0.855583	0	M	0
TF	YOR337W	TEA1	Y	Y	C	Gelperin DM et al 2006	0.855962	0	M	0
TF	YER130C	COM2	Y	Y	C	Gelperin DM et al 2006	0.858427	0	L	0
TF	YJR060W	CBF1	Y	Y	C	Gelperin DM et al 2006	0.861934	0	H	0
TF	YGL209W	MIG2	Y	Y	C	Gelperin DM et al 2006	0.862794	0	M	0
TF	YGR288W	MAL13	Y	Y	C	Gelperin DM et al 2006	0.866127	0	H	0
TF	YLR223C	IFH1	Y	N	C	Gelperin DM et al 2006	0.87033	0	H	0
TF	YCR106W	RDS1	Y	Y	C	Gelperin DM et al 2006	0.880713	0	H	0
TF	YBR267W	REI1	Y	Y	C	Gelperin DM et al 2006	0.88113	0	H	0
TF	YDR081C	PDC2	Y	Y	C	Gelperin DM et al 2006	0.882678	0	H	0
TF	YBR083W	TEC1	Y	Y	N	Hu Y et al 2007	0.883316	0	L	0
TF	YBR089C-A	NHP6B	Y	Y	N	Hu Y et al 2007	0.883337	0	M	0
TF	YCL055W	KAR4	Y	N	C	Gelperin DM et al 2006	0.884782	0	H	0
TF	YGL197W	MDS3	Y	N	C	Gelperin DM et al 2006	0.885642	0	H	0
Chromatin-associated	YLR383W	SMC6	N	N	C	Gelperin DM et al 2006	0.885971	0	H	0
TF	YLR176C	RFX1	Y	Y	C	Gelperin DM et al 2006	0.890724	0	L	0
Chromatin-associated	YIL021W	RPB3	N	N	C	Gelperin DM et al 2006	0.89089	4	H	0
TF	YGL192W	IME4	Y	N	C	Gelperin DM et al 2006	0.891118	0	H	0
TF	YHL009C	YAP3	Y	Y	C	Gelperin DM et al 2006	0.8929	0	H	Y
TF	YHR124W	NDT80	Y	Y	N	Hu Y et al 2007	0.892958	0	H	0
TF	YGL166W	CUP2	Y	Y	C	Gelperin DM et al 2006	0.895157	0	H	0
TF	YDR043C	NRG1	Y	Y	C	Gelperin DM et al 2006	0.896662	0	M	0
TF	YDR266C	YDR266C	Y	N	C	Gelperin DM et al 2006	0.89844	0	M	0
TF	YPR022C	YPR022C	Y	Y	C	Gelperin DM et al 2006	0.901989	0	H	0
TF	YLR098C	CHA4	Y	Y	C	Gelperin DM et al 2006	0.906257	0	H	0
Chromatin-associated	YAR002W	NUP60	N	N	C	Gelperin DM et al 2006	0.906949	0	H	0
TF	YGL035C	MIG1	Y	Y	C	Gelperin DM et al 2006	0.907703	0	M	0
TF	YBR060C	ORC2	N	Y	C	Gelperin DM et al 2006	0.908059	0	M	0
TF	YMR176W	ECM5	N	Y	C	Gelperin DM et al 2006	0.910845	0	M	0
TF	YDR451C	YHP1	Y	Y	C	Gelperin DM et al 2006	0.911099	0	M	0
TF	YBR066C	NRG2	Y	Y	C	Gelperin DM et al 2006	0.912888	0	L	0
K/TF	YDR477W	SNF1	Y	N	C	Gelperin DM et al 2006	0.914161	0	H	0
TF	YNL027W	CRZ1	Y	Y	C	Gelperin DM et al 2006	0.915763	0	H	0
TF	YOR358W	HAP5	Y	Y	C	Gelperin DM et al 2006	0.916862	0	H	0
TF	YCR039C	MATALPHA2	Y	Y	C	Gelperin DM et al 2006	0.917315	0	M	0
TF	YER051W	JHD1	Y	N	C	Gelperin DM et al 2006	0.917414	0	H	0
TF	YLL054C	YLL054C	Y	Y	C	Gelperin DM et al 2006	0.918289	0	H	0
TF	YPL011C	TAF3	N	Y	C	Gelperin DM et al 2006	0.919023	0	H	0
TF	YDR009W	GAL3	Y	N	C	Gelperin DM et al 2006	0.922978	1	H	0
TF	YLR182W	SWI6	Y	N	C	Gelperin DM et al 2006	0.924173	0	H	0
Chromatin-associated	YBL023C	MCM2	N	N	C	Gelperin DM et al 2006	0.92446	0	H	0
TF	YPL133C	RDS2	Y	Y	C	Gelperin DM et al 2006	0.926207	0	H	0
TF	YDR169C	STB3	Y	N	N	Hu Y et al 2007	0.926866	0	H	0
TF	YPR196W	YPR196W	Y	Y	C	Gelperin DM et al 2006	0.929744	0	H	0
TF	YPL038W	MET31	Y	Y	C	Gelperin DM et al 2006	0.931277	0	H	0
Chromatin-associated	YOL012C	HTZ1	N	N	C	Gelperin DM et al 2006	0.931277	0	H	0
TF	YMR280C	CAT8	Y	Y	N	Hu Y et al 2007	0.934596	0	H	0
TF	YNL199C	GCR2	Y	N	N	Hu Y et al 2007	0.935171	0	H	0
K/TF	YLR113W	HOG1	Y	N	C	Gelperin DM et al 2006	0.938864	0	H	0
TF	YGR097W	ASK10	Y	N	C	Gelperin DM et al 2006	0.938935	0	H	0
TF	YMR042W	ARG80	Y	Y	C	Gelperin DM et al 2006	0.943921	0	H	0
TF	YDL056W	MBP1	Y	Y	N	Hu Y et al 2007	0.945482	0	M	0
TF	YOL028C	YAP7	Y	Y	C	Gelperin DM et al 2006	0.945923	0	H	0
TF	YPL226W	NEW1	N	Y	N	Hu Y et al 2007	0.946364	0	H	0
TF	YGR002C	SWC4	N	Y	C	Gelperin DM et al 2006	0.946659	0	H	Y
TF	YML076C	WAR1	Y	Y	C	Gelperin DM et al 2006	0.947477	3	M	0
TF	YFL052W	YFL052W	Y	Y	N	Hu Y et al 2007	0.951244	0	L	0
TF	YLR455W	YLR455W	N	Y	C	Gelperin DM et al 2006	0.951272	0	H	0
TF	YJL056C	ZAP1	Y	Y	N	Hu Y et al 2007	0.952882	0	H	0
TF	YOR380W	RDR1	Y	Y	C	Gelperin DM et al 2006	0.953286	0	H	0
TF	YHR056C	RSC30	Y	Y	N	Hu Y et al 2007	0.954024	0	H	0
TF	YJL103C	GSM1	Y	Y	C	Gelperin DM et al 2006	0.955252	0	L	0
TF	YER161C	SPT2	Y	N	C	Gelperin DM et al 2006	0.955392	0	H	Y
Chromatin-associated	YPR023C	EAF3	N	N	C	Gelperin DM et al 2006	0.955392	0	H	0
TF	YPL139C	UME1	Y	N	C	Gelperin DM et al 2006	0.956637	0	H	0
Chromatin-associated	YFR004W	RPN11	N	N	C	Gelperin DM et al 2006	0.957054	0	H	Y
Chromatin-associated	YDL116W	NUP84	N	N	C	Gelperin DM et al 2006	0.959265	0	H	0
TF	YHL020C	OPI1	Y	Y	C	Gelperin DM et al 2006	0.959575	0	M	0
TF	YKL015W	PUT3	Y	Y	N	Hu Y et al 2007	0.959575	0	H	0
TF	YKR064W	OAF3	Y	Y	C	Gelperin DM et al 2006	0.959885	0	H	0
TF	YOR230W	WTM1	Y	N	N	Hu Y et al 2007	0.960246	0	H	0
Chromatin-associated	YOR244W	ESA1	N	N	C	Gelperin DM et al 2006	0.960506	0	M	0
TF	YDR123C	INO2	Y	Y	N	Hu Y et al 2007	0.960701	0	M	0
K/TF	YPR054W	SMK1	Y	N	C	Gelperin DM et al 2006	0.960851	0	M	0
TF	YGL237C	HAP2	Y	Y	N	Hu Y et al 2007	0.961156	0	H	0
TF	YKL185W	ASH1	Y	Y	N	Hu Y et al 2007	0.961595	0	M	0
TF	YDR448W	ADA2	N	Y	N	Hu Y et al 2007	0.962063	0	H	0
TF	YMR213W	CEF1	N	Y	C	Gelperin DM et al 2006	0.962828	0	H	0
TF	YDR026C	YDR026C	Y	Y	C	Gelperin DM et al 2006	0.963145	0	H	0
Chromatin-associated	YGR252W	GCN5	N	N	N	Hu Y et al 2007	0.964407	0	H	0
TF	YBR033W	EDS1	Y	Y	N	Hu Y et al 2007	0.965034	0	M	0
TF	YDL170W	UGA3	Y	Y	C	Gelperin DM et al 2006	0.969921	0	M	0
TF	YBL003C	HTA2	N	Y	C	Gelperin DM et al 2006	0.970713	0	M	0
TF	YER159C	BUR6	N	Y	C	Gelperin DM et al 2006	0.970873	0	H	0
TF	YIL128W	MET18	Y	N	C	Gelperin DM et al 2006	0.971032	0	H	0
TF	YLR266C	PDR8	Y	Y	N	Hu Y et al 2007	0.971336	0	L	0
Chromatin-associated	YJL074C	SMC3	N	N	N	Hu Y et al 2007	0.972362	0	H	0
TF	YOR038C	HIR2	Y	N	C	Gelperin DM et al 2006	0.972782	0	M	0
TF	YIL122W	POG1	N	Y	C	Gelperin DM et al 2006	0.974542	0	H	0
TF	YMR021C	MAC1	Y	Y	C	Gelperin DM et al 2006	0.975562	0	H	0
TF	YNL039W	BDP1	N	Y	C	Gelperin DM et al 2006	0.977105	0	H	0
TF	YBR182C	SMP1	Y	Y	N	Hu Y et al 2007	0.977515	0	L	0
TF	YPR186C	PZF1	Y	Y	C	Gelperin DM et al 2006	0.977748	0	H	0
TF	YJL206C	YJL206C	Y	Y	C	Gelperin DM et al 2006	0.978071	0	H	0
TF	YDR225W	HTA1	N	Y	N	Hu Y et al 2007	0.978393	0	L	0
TF	YKL222C	YKL222C	Y	Y	N	Hu Y et al 2007	0.978457	4	H	0
TF	YNL309W	STB1	Y	N	N	Hu Y et al 2007	0.979523	0	M	0
TF	YOR304W	ISW2	N	Y	N	Hu Y et al 2007	0.979559	0	H	0
TF	YDR323C	PEP7	N	Y	C	Gelperin DM et al 2006	0.980008	0	M	0
TF	YPL049C	DIG1	Y	N	N	Hu Y et al 2007	0.98098	3	H	0
TF	YBR297W	MAL33	Y	Y	C	Gelperin DM et al 2006	0.981892	0	H	0
TF	YOR162C	YRR1	Y	Y	C	Gelperin DM et al 2006	0.981892	6	H	0
TF	YDR362C	TFC6	N	Y	C	Gelperin DM et al 2006	0.982441	0	H	0
TF	YNR063W	YNR063W	Y	Y	C	Gelperin DM et al 2006	0.982766	0	M	0
TF	YPR009W	SUT2	Y	Y	C	Gelperin DM et al 2006	0.984127	0	L	0
Chromatin-associated	YLR086W	SMC4	N	N	C	Gelperin DM et al 2006	0.985703	0	H	0
TF	YLR387C	REH1	N	Y	N	Hu Y et al 2007	0.989912	0	H	0
TF	YNL139C	THO2	Y	N	N	Hu Y et al 2007	0.989912	0	M	0
TF	YER063W	THO1	N	Y	N	Hu Y et al 2007	0.990731	0	M	0
TF	YBR150C	TBS1	Y	Y	C	Gelperin DM et al 2006	0.991867	0	H	0
TF	YMR168C	CEP3	Y	Y	C	Gelperin DM et al 2006	0.992459	0	H	0
Chromatin-associated	YIL084C	SDS3	N	N	C	Gelperin DM et al 2006	0.992791	0	H	0
TF	YBR239C	ERT1	Y	Y	N	Hu Y et al 2007	0.998411	0	M	0
K/TF	YGR040W	KSS1	Y	N	C	Gelperin DM et al 2006	0.999665	0	ND	0
TF	YIR018W	YAP5	Y	Y	C	Gelperin DM et al 2006	1.00131	0	M	0
TF	YDR049W	YDR049W	Y	Y	C	Gelperin DM et al 2006	1.00147	0	H	0
Chromatin-associated	YFL008W	SMC1	N	N	N	Hu Y et al 2007	1.00271	0	H	0
TF	YFL044C	OTU1	Y	Y	N	Hu Y et al 2007	1.00312	0	H	0
TF	YFR037C	RSC8	N	Y	C	Gelperin DM et al 2006	1.00627	0	H	0
TF	YGL131C	SNT2	Y	Y	N	Hu Y et al 2007	1.00661	0	M	0
Chromatin-associated	YFR031C	SMC2	N	N	C	Gelperin DM et al 2006	1.00916	0	H	0
TF	YMR044W	IOC4	N	Y	C	Gelperin DM et al 2006	1.01092	3	H	0
TF	YOL067C	RTG1	Y	Y	C	Gelperin DM et al 2006	1.01092	0	H	0
Chromatin-associated	YCR084C	TUP1	N	N	C	Gelperin DM et al 2006	1.0114	0	H	0
TF	YCR040W	MATALPHA1	Y	Y	C	Gelperin DM et al 2006	1.01278	3	L	0
TF	YBL021C	HAP3	Y	Y	C	Gelperin DM et al 2006	1.01498	0	H	0
TF	YOR077W	RTS2	Y	Y	N	Hu Y et al 2007	1.01703	0	H	0
TF	YOL108C	INO4	Y	Y	C	Gelperin DM et al 2006	1.02456	0	L	0
TF	YDL002C	NHP10	Y	Y	C	Gelperin DM et al 2006	1.033	0	H	0
TF	YER148W	SPT15	Y	Y	C	Gelperin DM et al 2006	1.03396	0	H	0
TF	YHL027W	RIM101	Y	Y	N	Hu Y et al 2007	1.0359	0	L	0
TF	YMR053C	STB2	Y	N	N	Hu Y et al 2007	1.04246	0	H	0
TF	YDR259C	YAP6	Y	Y	C	Gelperin DM et al 2006	**NAN	2	H	0
TF	YGL181W	GTS1	Y	N	C	Gelperin DM et al 2006	**NAN	1	H	0
* TFS not included in this library:MAL63, MATA1, OAF1, SAS3, SEF1, THI2, SRD1, RAD18, RPN4, PHO2, UPC2, SIZ1, ARO80, GCN4, MIG3, ACA1, GAT1, YGR071C, STB5, ASG1, GAT4, DAL81, RSF2, HMS2, MSN4, HAP4, ACE2, HAP1,YLR278C, STB4, MSN2, MOT3, GAT2, MBF1, PIP2, GCR1, ARR1, FLO8, IME1, HIR3, IXR1, MSS11, RPO21, BDF1
**NAN: Fitness could not be measured in liquid, due to overexpression of YAP6 and GTS1 causing flocculation phenotype.

## Sheet: Table S3_Strain list
Table S3. Yeast Strains Used in this Study
ID	Mating type	Genotype	Source	Uses in this Study
Y7092	a	can1D::STE2pr-His5 lyp1D ura3D0 leu2D0 his3D1 met15D0	Costanzo et al., 2010	Strain background for constructing OE alleles
BY4055	a	cdc28-as1::NAT can1D::STE2pr-SpHis5 lyp1D::STE3pr-LEU2 his3D1 leu2D0 ura3D0 met15D0 LYS2+	This study	crossed to TF-GFP strains for imaging
BY4065	a	ura3D::NAT can1D::STE2pr-His5 lyp1D ura3D0 leu2D0 his3D1 met15D0	Costanzo et al., 2010	crossed to TF-GFP strains for imaging
BY4933	a	pho85-as::KAN ura3D0 leu2D0 his3D1 met15D0	This study	crossed to TF OE array in SDL experiments
BY4934	a	cdc28-as1::KAN ura3D0 leu2D0 his3D1 met15D0	This study	crossed to TF OE array in SDL experiments
	a	ura3D::KAN leu2D0 his3D1 met15D0	Deletion collection; Giaever et al., 2002	crossed to TF OE array in SDL experiments
	a	cka2D::KAN leu2D0 his3D1 met15D0 ura3D0	Deletion collection; Giaever et al., 2002	crossed to TF OE array in SDL experiments
	a	slt2D::KAN	Deletion collection; Giaever et al., 2002	crossed to TF OE array in SDL experiments
	a	cka1D::KAN	Deletion collection; Giaever et al., 2002	crossed to TF OE array in SDL experiments
	a	tpk2D::KAN	Deletion collection; Giaever et al., 2002	crossed to TF OE array in SDL experiments
	a	STB1-GFP::HIS3 MX	GFP collection; Huh et al., 2003
BY4972	a	cdc28-as1::NAT STB1-GFP::HIS can1D::STE2pr-SpHis5 lyp1D::STE3pr-LEU2 his3D1 leu2D0 ura3D0 met15D0	This study
	a	YHP1-GFP::HIS3 MX	GFP collection; Huh et al., 2003
BY4974	a	cdc28-as1::NAT YHP1-GFP::HIS can1D::STE2pr-SpHis5 lyp1D::STE3pr-LEU2 his3D1 leu2D0 ura3D0 met15D0	This study
BY4877	a	RPS1B-GFP::KAN HTA2-mCherry::LEU2 ura3D0 leu2D0 his3D1 met15D0	This study	crossed to OE array in morphology experiments
BY5321	a	pho85-as::KAN ho::GAL-PDR1-Flag::NATMX can1? lyp1? his3D1 leu2D0 ura3D0 met15D0	This study	Western blot
BY5853	a/a	his3D1/his3D1 leu2D0/leu2D0 ura3D0/ura3D0 met15D0/MET15+ lys2D0/LYS2+ PHO80-DHFR[1,2]::NATMX/PHO80+ PHO85-DHFR[3]::HPH/PHO85+	Tarassov et al., 2008	DHFR PCA
BY5854	a/a	his3D1/his3D1 leu2D0/leu2D0 ura3D0/ura3D0 met15D0/MET15+ lys2D0/LYS2+ PDR1-DHFR[1,2]::NATMX/PDR1+ NGG1-DHFR[3]::HPHMX/NGG1+	Tarassov et al., 2008	DHFR PCA
BY5855	a/a	his3D1/his3D1 leu2D0/leu2D0 ura3D0/ura3D0 met15D0/MET15+ lys2D0/LYS2+ PHO80-DHFR[1,2]::NATMX/PHO80+ NGG1-DHFR[3]::HPHMX/NGG1+	Tarassov et al., 2008	DHFR PCA
BY5856	a/a	his3D1/his3D1 leu2D0/leu2D0 ura3D0/ura3D0 met15D0/MET15+ lys2D0/LYS2+ NGG1-DHFR[1,2]::NATMX/NGG1+ PHO85-DHFR[3]::HPH/PHO85+	Tarassov et al., 2008	DHFR PCA
BY5857	a/a	his3D1/his3D1 leu2D0/leu2D0 ura3D0/ura3D0 met15D0/MET15+ lys2D0/LYS2+ PHO80-DHFR[1,2]::NATMX/PHO80+ PDR1-DHFR[3]::HPHMX/PDR1+	Tarassov et al., 2008	DHFR PCA
BY5858	a/a	his3D1/his3D1 leu2D0/leu2D0 ura3D0/ura3D0 met15D0/MET15+ lys2D0/LYS2+ PDR1-DHFR[1,2]::NATMX/PDR1+ PHO85-DHFR[3]::HPH/PHO85+	Tarassov et al., 2008	DHFR PCA

## Sheet: Table S4_Morph_Categories
Table S4. Descriptors of Aberrant Morphology
NUCLEI (HTA2-mCherry)	INTENSITY
	MORPHOLOGY-BLIP, FLARE
	MORPHOLOGY-MISHAPEN
	MORPHOLOGY-Increased number of cells with HOURGLASS SHAPE (G2/M)
CELL SIZE	LARGE or VERY LARGE
CELL MORPHOLOGY	ELONGATED
	MISHAPEN
	ROUND
	POINTED
BUDDING	HYPERPOLARIZED
	MULTIPLE BUDS
	WIDE BUD NECKS
BUDDING INDEX	UNBUDDED
	SMALL BUDS
	MEDIUM/LARGE BUDS
VACUOLE	ENLARGED VACUOLE
OTHER	FLOCCULATION

## Sheet: Table S5_toxic K
Table S5. Toxicity of Kinase Genes in This Study and in Other Overexpression Collections
Toxic in integrated set in this study (ORF)	Toxic in integrated set in this study (gene)	Present in mORF collection	Toxic in mORF collection	Present in GST collection	Toxic in GST collection	Present in barFLEX collection	Toxic in barFLEX collection	OVERLAP with mORF, GST or FLEX
YLR096W	KIN2	Y	N	N	N	Y	Y	Y
YDR122W	KIN1	Y	N	Y	N	Y	Y	Y
YPR119W	CLB2	Y	N	Y	Y	Y	Y	Y
YNR031C	SSK2	Y	N	Y	Y	Y	Y	Y
YDL155W	CLB3	Y	Y	Y	Y	Y	Y	Y
YPL203W	TPK2	Y	N	Y	Y	Y	Y	Y
YHR082C	KSP1	Y	N	Y	Y	Y	Y	Y
YNL298W	CLA4	Y	N	N	N	Y	Y	Y
YMR001C	CDC5	Y	N	Y	Y	Y	Y	Y
YGR109C	CLB6	Y	N	Y	N	Y	Y	Y
YNL020C	ARK1	Y	Y	Y	Y	Y	Y	Y
YBR059C	AKL1	Y	N	Y	Y	Y	Y	Y
YCR073C	SSK22	Y	N	Y	N	Y	Y	Y
YKL166C	TPK3	Y	N	Y	Y	Y	Y	Y
YAL017W	PSK1	N	N	Y	N	Y	N	N
YGL180W	ATG1	Y	N	Y	Y	Y	N	Y
YIL095W	PRK1	Y	Y	N	N	Y	N	Y
YPL204W	HRR25	Y	Y	N	N	Y	N	Y
YOR233W	KIN4	Y	Y	Y	Y	N	N	Y
YDL028C	MPS1	Y	N	Y	Y	N	N	Y
YKL203C	TOR2	N	N	Y	Y	N	N	Y
YJL164C	TPK1	N	N	Y	Y	N	N	Y
YDR507C	GIN4	Y	N	Y	N	N	N	N
YJL187C	SWE1	Y	Y	Y	N	N	N	Y
YOL045W	PSK2	Y	N	Y	N	N	N	N
YJR066W	TOR1	N	N	N	N	N	N	N
The MORF collection is on a 2-micron plasmid with a GALpr-ORF-C-terminal His6-HA-ZZ tag (Gelperin et al., 2005)
The GST OE collection is on a 2-micron plasmid with a GAL-CYC1pr-N-terminal GST-His tag-ORF (Sopko et al., 2006).
The FLEX collection is on a CEN plasmid with a GALpr-ORF with no tag (Hu et al., 2007).

## Sheet: Table S6_toxic TF
Table S6. Toxicity of TF Genes in This Study and in Other Overexpression Collections
Toxic in integrated set in this study (ORF)	Toxic in integrated set in this study (gene)	Present in mORF collection	Toxic in mORF collection	Present in GST collection	Toxic in GST collection	Present in barFLEX collection	Toxic in barFLEX collection	OVERLAP with mORF, GST or FLEX
YBL103C	RTG3	Y	N	Y	N	Y	Y	Y
YBR049C	REB1	Y	Y	Y	N	Y	Y	Y
YCR096C	HMRA2	Y	N	Y	Y	Y	Y	Y
YDR096W	GIS1	Y	N	Y	Y	Y	Y	Y
YDR174W	HMO1	Y	Y	Y	N	Y	N	Y
YDR216W	ADR1	Y	Y	Y	N	Y	Y	Y
YDR303C	RSC3	Y	N	Y	Y	Y	Y	Y
YDR310C	SUM1	Y	N	Y	N	Y	Y	Y
YER040W	GLN3	Y	Y	Y	N	N	N	Y
YER164W	CHD1	Y	N	Y	N	Y	Y	Y
YER169W	RPH1	Y	Y	N	N	Y	Y	Y
YGL071W	AFT1	Y	N	Y	N	Y	Y	Y
YGL073W	HSF1	Y	N	Y	Y	Y	Y	Y
YGL096W	TOS8	Y	N	Y	Y	Y	N	Y
YGR249W	MGA1	Y	N	Y	Y	Y	Y	Y
YHR084W	STE12	Y	N	Y	Y	Y	Y	Y
YHR206W	SKN7	Y	Y	Y	Y	Y	Y	Y
YIL101C	XBP1	Y	N	Y	Y	N	N	Y
YIL131C	FKH1	Y	N	Y	N	Y	Y	Y
YJL110C	GZF3	Y	N	Y	Y	N	N	Y
YJL164C	TPK1	N	N	Y	Y	N	N	Y
YKL043W	PHD1	Y	Y	Y	N	Y	Y	Y
YKL112W	ABF1	Y	N	Y	Y	N	N	Y
YLR013W	GAT3	Y	Y	Y	Y	Y	Y	Y
YLR014C	PPR1	Y	Y	Y	N	Y	Y	Y
YLR228C	ECM22	Y	N	Y	Y	Y	Y	Y
YLR375W	STP3	Y	N	Y	Y	N	N	Y
YLR403W	SFP1	Y	Y	Y	Y	N	N	Y
YML027W	YOX1	Y	Y	Y	Y	Y	Y	Y
YML051W	GAL80	Y	N	Y	Y	Y	N	Y
YML081W	TDA9	Y	N	Y	N	Y	Y	Y
YML113W	DAT1	Y	N	Y	N	Y	Y	Y
YMR016C	SOK2	Y	Y	Y	Y	N	N	Y
YMR072W	ABF2	Y	N	Y	Y	Y	N	Y
YMR182C	RGM1	Y	N	Y	Y	Y	Y	Y
YNL068C	FKH2	Y	Y	Y	N	Y	Y	Y
YNL103W	MET4	Y	N	Y	Y	N	N	Y
YNL167C	SKO1	Y	N	N	N	Y	Y	Y
YNL216W	RAP1	Y	N	Y	Y	N	N	Y
YNL314W	DAL82	Y	Y	Y	N	Y	N	Y
YOL116W	MSN1	Y	N	Y	N	Y	Y	Y
YOR032C	HMS1	Y	N	Y	Y	Y	Y	Y
YOR113W	AZF1	Y	Y	Y	N	Y	Y	Y
YPL021W	ECM23	Y	N	Y	N	Y	Y	Y
YPL089C	RLM1	Y	N	Y	N	Y	Y	Y
YPL128C	TBF1	Y	Y	Y	N	Y	Y	Y
YPL202C	AFT2	Y	N	Y	N	Y	Y	Y
YPL203W	TPK2	Y	N	Y	Y	Y	Y	Y
YPR008W	HAA1	Y	Y	Y	N	Y	Y	Y
YPR013C	YPR013C	Y	Y	Y	N	Y	N	Y
YPR065W	ROX1	Y	N	Y	Y	Y	Y	Y
YPR104C	FHL1	N	N	Y	N	Y	Y	Y
YDR207C	UME6	Y	N	Y	N	Y	N	N
YGL254W	FZF1	Y	N	N	N	Y	N	N
YMR043W	MCM1	Y	N	Y	N	N	N	N
YOR140W	SFL1	Y	N	Y	N	N	N	N
YOR172W	YRM1	Y	N	Y	N	Y	N	N
YOR344C	TYE7	Y	N	Y	N	N	N	N
YPL177C	CUP9	Y	N	Y	N	Y	N	N
YPL230W	USV1	Y	N	N	N	N	N	N
YPR052C	NHP6A	Y	N	Y	N	Y	N	N

## Sheet: Table S7_DNA_binding
Table S7. Correlations between Dosage Toxicity of Yeast TFs and TF Binding Specificity
1) Information Content			(not significant)
	min	mean	max
Toxic TF	20.49	22.33	24.23
Non-toxic TF	21.32	22.25	23.22
2) Number of sites in genome			(not significant; P=0.25)
	min	mean	max
Toxic TF	80.54	167.36	298.59
Non-toxic TF	128.23	212.07	311.26
3) PBM			(not significant)
	min	mean	max
Toxic TF	71.37	96.87	122.5
Non-toxic TF	78.35	94.19	110.26

## Sheet: Table S8_morphology
Table S8. Morphology Defects Observed in Strains Overexpressing Kinases and TFs
		NUCLEI (HTA2-mCherry)					CELL SIZE		CELL MORPHOLOGY				BUDDING			BUDDING INDEX			VACUOLE	OTHER	SUMMED MORPHOLOGY DEFECT SCORE	FITNESS	DEFECT in CELL CYCLE PROGRESSION (COLUMN G,Q,R,S)
		INTENSITY		MORPHOLOGY-BLIP, FLARE	MORPHOLOGY-MISHAPEN	MORPHOLOGY-increased number of cells with HOURGLASS (G2/M)	LARGE OR VERY LARGE		ELONGATED	MISHAPEN	ROUND	POINTED	HYPERPOLARIZED	MULTIPLE BUDS	WIDE BUD NECKS	UNBUDDED	SMALL BUDS	MEDIUM/LARGE BUDS	ENLARGED VACUOLE	FLOCCULATION
GENE	ORF	LOW	HIGH				LARGE	VERY LARGE
YBR059C	AKL1	0	0	0	0	0	1	0	0	0	0	0	0	0	0	0	0	0	0	0	1	0.138692	N
YNL020C	ARK1	0	1	0	0	0	1	0	1	0	0	0	0	0	0	0	0	0	0	0	3	0.335638	N
YKR099W	BAS1	0	0	0	0	0	1	0	0	0	1	0	0	0	0	0	0	0	0	0	2	0.747237	N
YMR001C	CDC5	0	0	0	0	0	1	0	0	0	0	0	0	1	0	0	0	0	0	0	2	0.605213	N
YNL298W	CLA4	0	0	0	0	0	0	0	0	1	0	0	0	1	1	0	0	0	0	0	3	0.237531	N
YPR119W	CLB2	0	0	0	0	1	0	1	0	0	1	0	0	1	1	0	0	1	0	0	6	0.21575	Y
YDL155W	CLB3	0	0	1	0	0	1	0	1	0	0	0	1	1	1	0	0	1	0	0	7	0.0842691	Y
YGR109C	CLB6	0	0	1	0	1	1	0	1	0	0	0	1	1	1	0	0	1	0	0	8	0.174234	Y
YPL049C	DIG1	0	0	0	0	0	1	0	1	0	0	0	0	0	0	0	0	0	0	0	2	0.98098	N
YLR228C	ECM22	0	1	0	0	0	1	0	0	0	1	0	0	0	0	0	0	0	0	0	3	0.217622	N
YPL021W	ECM23	0	0	0	0	0	0	0	0	0	1	0	0	0	0	1	0	1	0	0	3	0.253289	Y
YPR104C	FHL1	0	0	0	1	0	1	0	1	0	0	0	0	0	0	0	0	0	0	0	3	0.308048	N
YIL131C	FKH1	0	0	0	0	1	1	0	0	0	1	0	0	1	0	0	0	1	0	0	5	0.201544	Y
YNL068C	FKH2	0	1	1	0	0	1	0	1	0	1	1	0	1	1	0	0	1	0	0	9	0.179353	Y
YPL141C	FRK1	0	1	0	0	0	0	0	1	0	0	0	0	1	0	0	0	0	0	0	3	0.96	N
YDR009W	GAL3	0	0	0	0	0	0	0	0	0	0	0	1	0	0	0	0	0	0	0	1	0.922978	N
YPL248C	GAL4	0	0	0	0	0	1	0	0	0	0	0	0	0	0	0	0	0	0	0	1	0.744705	N
YLR013W	GAT3	0	0	0	0	0	1	0	0	0	1	0	0	0	0	0	0	0	0	0	2	0.203945	N
YDR507C	GIN4	0	0	0	0	0	1	0	1	0	0	0	1	1	0	0	0	1	0	0	5	0.287935	Y
YER040W	GLN3	0	0	0	0	0	1	0	0	0	0	0	0	0	0	0	0	0	1	0	2	0.0602745	N
YGL181W	GTS1	0	0	0	0	0	0	0	0	0	0	0	0	0	0	0	0	0	0	1	1	NAN	N
YPR008W	HAA1	0	1	0	0	0	0	0	0	0	0	0	0	0	0	0	0	0	0	0	1	0.268192	N
YOR032C	HMS1	0	0	0	0	0	0	0	1	1	0	0	1	0	0	0	0	0	0	0	3	0.209348	N
YGL073W	HSF1	0	1	0	0	0	1	0	0	0	0	0	0	0	0	0	0	0	0	0	2	0.506517	N
YMR044W	IOC4	0	0	0	0	0	1	0	1	0	0	0	0	0	0	0	0	0	0	0	2	1.01092	N
YLR096W	KIN2	0	0	0	0	1	0	0	1	0	0	1	0	0	0	0	0	1	0	0	4	0.315834	Y
YOR233W	KIN4	0	0	0	1	0	1	0	1	0	0	0	0	1	0	0	0	1	0	0	5	0.291215	Y
YCR040W	MATALPHA1	0	0	0	0	0	0	0	1	1	0	0	0	0	1	0	0	0	0	0	3	1.01278	N
YNL307C	MCK1	0	0	0	0	0	1	0	1	1	0	0	0	0	1	0	0	0	0	0	4	0.924061	N
YGR249W	MGA1	0	1	0	0	0	1	0	0	0	1	0	0	0	0	0	0	1	0	0	4	0.106294	Y
YPL140C	MKK2	0	0	1	0	0	1	0	1	0	0	0	0	0	0	0	0	0	0	0	3	0.891408	N
YKL043W	PHD1	0	0	0	0	0	0	0	1	1	0	0	0	0	1	0	0	0	0	0	3	0.36468	N
YGL158W	RCK1	0	0	0	0	0	1	0	1	0	0	0	0	0	0	0	0	0	0	0	2	0.924797	N
YPR065W	ROX1	0	1	0	0	0	0	0	1	1	0	0	1	0	1	0	0	0	0	0	5	0.26675	N
YIL021W	RPB3	1	0	0	0	0	1	0	1	0	0	0	0	0	0	0	0	0	0	0	3	0.89089	N
YBL103C	RTG3	0	0	0	1	0	1	0	1	0	1	0	0	0	0	1	0	0	0	0	5	0.24877	Y
YOR140W	SFL1	0	0	0	0	0	0	0	0	0	0	0	0	0	0	1	0	1	0	0	2	0.294971	Y
YHR206W	SKN7	0	0	0	0	0	0	0	1	0	0	0	1	0	0	0	0	0	0	0	2	0.237098	N
YNL167C	SKO1	0	0	0	0	0	1	0	1	1	0	0	0	0	0	0	0	0	0	0	3	0.0976173	N
YOL034W	SMC5	1	0	0	0	0	0	0	0	0	0	0	0	0	0	0	0	0	0	0	1	0.697391	N
YMR016C	SOK2	0	0	0	0	0	1	0	1	1	0	0	0	0	1	0	0	0	0	0	4	0.298946	N
YHR084W	STE12	0	0	0	0	0	1	0	0	0	1	0	0	0	0	0	0	0	0	0	2	0.172109	N
YJL187C	SWE1	0	0	0	0	1	1	0	1	0	0	0	1	1	0	0	0	1	0	0	6	0.210766	Y
YJL164C	TPK1	0	1	0	0	0	1	0	0	0	1	0	0	0	0	0	0	1	0	0	4	0.0936984	Y
YPL203W	TPK2	0	1	0	0	0	1	0	0	0	0	0	0	0	0	0	0	1	0	0	3	0.0682307	Y
YKL166C	TPK3	0	0	0	0	0	0	0	1	0	0	0	0	0	0	0	0	0	0	0	1	0.298037	N
YOR344C	TYE7	0	0	0	0	0	1	0	0	0	0	0	0	0	0	0	0	0	0	0	1	0.628375	N
YML076C	WAR1	0	0	0	0	0	1	0	1	0	0	0	0	0	0	0	0	0	0	0	2	0.947477	N
YIL101C	XBP1	0	0	0	0	0	1	0	0	0	0	0	0	0	0	0	0	0	0	0	1	0.645104	N
YDR259C	YAP6	0	0	0	0	0	1	0	0	0	0	0	0	0	0	0	0	0	0	1	2	NAN	N
YKL222C	YKL222C	0	1	0	0	0	1	0	1	0	0	0	0	0	0	0	0	0	0	0	3	0.978457	N
YML027W	YOX1	0	1	1	0	0	1	0	1	1	0	0	1	0	1	0	0	0	0	0	7	0.298928	N
YPR013C	YPR013C	0	1	0	0	0	1	0	0	0	0	0	0	0	0	0	0	0	0	0	2	0.443958	N
YOR162C	YRR1	0	1	0	0	0	1	0	1	0	0	0	1	1	0	0	0	0	0	0	5	0.981892	N

## Sheet: Table S9_SDL
Table S9. SDL Interactions between Kinases and TFs and Literature Evidence for TF as Substrate
Kinase mutant	TF ORF	TF Gene	Genetic interaction type	Genetic interaction strength (-5 to 5*)	Evidence that TF phosphorylated by interacting kinase in vitro	Evidence that TF phosphorylated by interacting kinase in vivo
cdc28-as1	YMR179W	SPT21	SDL	-2
cdc28-as1	YBR049C	REB1	SDL	-1
cdc28-as1	YBR089C-A	NHP6B	SDL	-4
cdc28-as1	YIL122W	POG1	SDL	-3	Ubersax 2003 (PMID: 14574415)	Holt 2009 (PMID: 19779198)
cdc28-as1	YER130C	COM2	SDL	-1
cdc28-as1	YDR123C	INO2	SDL	-1	Ubersax 2003 (PMID: 14574415)
cdc28-as1	YCR065W	HCM1	SDL	-5	Ubersax 2003 (PMID: 14574415)	Landry 2014 (PMID: 24714560)
cdc28-as1	YKL038W	RGT1	SDL	-5		Holt 2009 (PMID: 19779198)
cdc28-as1	YER111C	SWI4	SDL	-5	Ubersax 2003 (PMID: 14574415)	Holt 2009 (PMID: 19779198)
cdc28-as1	YOR028C	CIN5	SDL	-2
cdc28-as1	YPL230W	USV1	SDL	-4
cdc28-as1	YOR372C	NDD1	SDL	-5	Ubersax 2003 (14574415), Kõivomägi 2011 (PMID: 21658602), Pic-Taylor 2004 (PMID: 15509804)	Darieva 2003 (14521842)
cdc28-as1	YFL031W	HAC1	SDL	-1
cdc28-as1	YCR096C	HMRA2	SDL	-3
cdc28-as1	YDR310C	SUM1	SDL	-1		Holt 2009 (PMID: 19779198)
cdc28-as1	YPR015C	YPR015C	SDL	-4
cdc28-as1	YAR002W	NUP60	SDL	-1	Ubersax 2003 (PMID: 14574415)	Holt 2009 (PMID: 19779198)
cdc28-as1	YGL254W	FZF1	SDL	-3
cdc28-as1	YER184C	TOG1	SDL	-4
cdc28-as1	YNL103W	MET4	SDL	-4
cdc28-as1	YDR146C	SWI5	SDL	-5	Ubersax 2003 (14574415), Kõivomägi 2011 (PMID: 21658602)	Holt 2009 (PMID: 19779198)
cdc28-as1	YHL009C	YAP3	SDL	-4
cdc28-as1	YLR266C	PDR8	SDL	-3
cdc28-as1	YPL248C	GAL4	SDL	-1		Holt 2009 (PMID: 19779198)
cdc28-as1	YDR451C	YHP1	SDL	-4	Ubersax 2003 (14574415), Kõivomägi 2011 (PMID: 21658602)	Landry 2014 (PMID: 24714560)
cdc28-as1	YNL309W	STB1	SDL	-3	Ubersax 2003 (PMID: 14574415), Kõivomägi 2011 (PMID: 21658602), Ho 1999 (PMID: 10409718)	Holt 2009 (PMID: 19779198), Ho 1999 (PMID: 10409718)
cdc28-as1	YGL166W	CUP2	SDL	-3
pho85as	YJL089W	SIP4	SDL	-3
pho85as	YGL035C	MIG1	SDL	-1
pho85as	YFR034C	PHO4	SDL	-4	Ptacek 2005 (PMID: 16319894), O'Neil 1996 (PMID: 8539622), Huang 1998 (PMID: 9584169), Byrne 2004 (PMID: 14659740)	O'Neil 1996 (PMID: 8539622), Huang 1998 (PMID: 9584169)
pho85as	YCR033W	SNT1	SDL	-1
pho85as	YNL027W	CRZ1	SDL	-2	Ptacek 2005 (PMID: 16319894), Sopko 2006 (PMID: 16455487)	Sopko 2006 (PMID: 16455487)
pho85as	YDR423C	CAD1	SDL	-2
pho85as	YPL133C	RDS2	SDL	-2	Ptacek 2005 (PMID: 16319894)
pho85as	YOR344C	TYE7	SDS	2
pho85as	YER111C	SWI4	SDL	-2
pho85as	YPL230W	USV1	SDL	-4
pho85as	YAR002W	NUP60	SDL	-1
pho85as	YHR124W	NDT80	SDL	-2
pho85as	YGL254W	FZF1	SDL	-1	Ptacek 2005 (PMID: 16319894)
pho85as	YML081W	TDA9	SDL	-1
pho85as	YDR169C	STB3	SDL	-2	Ptacek 2005 (PMID: 16319894)
pho85as	YGL096W	TOS8	SDL	-2
pho85as	YPL248C	GAL4	SDL	-1
pho85as	YGL166W	CUP2	SDL	-2
cka2D	YBR049C	REB1	SDL	-1
cka2D	YER164W	CHD1	SDL	-2
cka2D	YPL202C	AFT2	SDL	-1
cka2D	YOR172W	YRM1	SDL	-1
cka2D	YOR344C	TYE7	SDL	-2
cka2D	YFL031W	HAC1	SDL	-1
cka2D	YCR039C	MATALPHA2	SDL	-4
cka2D	YKL043W	PHD1	SDL	-1
cka2D	YML113W	DAT1	SDL	-1
cka2D	YPL128C	TBF1	SDL	-1
slt2D	YOR113W	AZF1	SDL	-1
slt2D	YOR172W	YRM1	SDL	-1
slt2D	YOR344C	TYE7	SDL	-2
slt2D	YPL230W	USV1	SDL	-5
slt2D	YER169W	RPH1	SDL	-1
slt2D	YPR015C	YPR015C	SDL	-1
slt2D	YKL043W	PHD1	SDL	-1
slt2D	YNL103W	MET4	SDL	-4
slt2D	YDR303C	RSC3	SDL	-1
slt2D	YGL096W	TOS8	SDL	-2
slt2D	YLR403W	SFP1	SDL	-5
slt2D	YPL089C	RLM1	SDL	-1	Watanabe 1997 (PMID: 9111331)	Watanabe 1997 (PMID: 9111331)
slt2D	YMR182C	RGM1	SDL	-5
* deviation from expected fitness assessed by the number of viable spot. Negative value shows ngegative GI, whereas postive value indicates positive GI.

## Sheet: Table S10_CyclinDDL
Table S10. Double Dosage Lethality and Suppression Interactions between Cyclins and TFs
Kinase mutant	TF ORF	TF Gene	Genetic interaction type	Genetic interaction strength (-5 to 5*)
CLB2 OE	YMR179W	SPT21	DDL	-1
CLB2 OE	YJL089W	SIP4	DDL	-2
CLB2 OE	YDR043C	NRG1	DDL	-4
CLB2 OE	YIL101C	XBP1	DDL	-3
CLB2 OE	YNL027W	CRZ1	DDL	-2
CLB2 OE	YDR423C	CAD1	DDL	-2
CLB2 OE	YPR022C	YPR022C	DDL	-1
CLB2 OE	YER184C	TOG1	DDS	1
CLB2 OE	YBR066C	NRG2	DDL	-2
CLB5 OE	YMR179W	SPT21	DDL	-1
CLB5 OE	YHL020C	OPI1	DDL	-3
CLB5 OE	YBR089C-A	NHP6B	DDL	-1
CLB5 OE	YOR372C	NDD1	DDL	-4
CLB5 OE	YPL011C	TAF3	DDL	-2
CLB5 OE	YOR230W	WTM1	DDL	-2
CLB5 OE	YHL009C	YAP3	DDL	-2
CLB5 OE	YGL166W	CUP2	DDL	-2
CLN2 OE	YBL103C	RTG3	DDS	2
CLN2 OE	YOL034W	SMC5	DDS	1
CLN2 OE	YOL089C	HAL9	DDL	-1
CLN2 OE	YMR021C	MAC1	DDL	-1
CLN2 OE	YMR182C	RGM1	DDL	-1
PCL1 OE	YOR344C	TYE7	DD_positive	masking
PCL1 OE	YKR099W	BAS1	DD_positive	masking
PHO80 OE	YGL013C	PDR1	DDL	-4
PHO80 OE	YDR146C	SWI5	DDL	-1
cdc28-as1	YMR179W	SPT21	SDL	-2
cdc28-as1	YBR089C-A	NHP6B	SDL	-4
cdc28-as1	YOR372C	NDD1	SDL	-5
cdc28-as1	YER184C	YER184C	SDL	-4
cdc28-as1	YDR146C	SWI5	SDL	-5
cdc28-as1	YHL009C	YAP3	SDL	-4
cdc28-as1	YGL166W	CUP2	SDL	-3
pho85as	YJL089W	SIP4	SDL	-3
pho85as	YNL027W	CRZ1	SDL	-2
pho85as	YDR423C	CAD1	SDL	-2
pho85as	YOR344C	TYE7	SDS	2
pho85as	YGL166W	CUP2	SDL	-2
* deviation from expected fitness assessed by the number of viable spot. Negative value shows ngegative GI, whereas postive value indicates positive GI.

[truncated: 1 more sheets: Table S11_toxicity_literature]
